# Supplementary material for: Navigating adulthood: Exploring the transition needs of adolescents and young adults affected by Duchenne or Becker muscular dystrophy
Source: PLoS One. 2025 Jan 14;20(1):e0317006. doi: 10.1371/journal.pone.0317006 (PMC11731756; doi:10.1371/journal.pone.0317006)
Supplement: S1 Data — (XLS) [file pone.0317006.s002.xls]

## Sheet: S2_data
Sex_0_male	Age	Diagnosis_duchene_0_beker_1_other_2	Function_mobility_devices_1_full_2_partial_3_independent	Funation_breathing_1_intrusive_2_no_intrusive_full_3_no_intrusi	Religion_1_seculr_2_traditional_3_religious_4_arab	Living_0_family_1_alone	Number_syblings	Domain_medical_1	Domain_medical_2	Domain_medical_3	Domain_medical_4	Domain_medical_5	Domain_medical_6	Domain_medical_7	Domain_medical_8	Domain_medical_9	Domain_medical_familar_care_givers_sum	Domain_medical_familiar_care_givers_average	Domain_medical_total_sum	Domain_medical_total_average	Domain_medical_10	Domain_medical_11	Domain_medical_12	Domain_medical_13	Domain_medical_14	Domain_medical_15	Domain_medical_16	Domain_education_1	Domain_education_2	Domain_education_3	Domain_education_4	Domain_educatioon_5	Domain_education_6	Domain_education_7	Domain_education_8	Domain_education_9	Domain_education_employment_total	Domain_education_employment_average	Domain_living_1	Domain_living_2	Domain_living_3	Domain_living_4	Domain_living_5	Domain_living_6	Domain_living_7	Domain_living_8	Domain_living_transportation_tottal	Domain_living_transportation_average	Domain_ADL_1
0	19	0	3	4	1	0	3	3	3	3	3	3	3	3	3	1	19	2.71429	40	2.5	1	3	2	2	1	3	3	1	1	1	1	1	1	1	#NULL!	#NULL!	#NULL!	#NULL!	#NULL!	#NULL!	#NULL!	#NULL!	1	1	#NULL!	#NULL!	#NULL!	#NULL!	#NULL!
0	17	1	3	4	1	#NULL!	#NULL!	1	2	3	3	1	2	2	1	1	13	1.85714	23	1.4375	1	1	1	1	1	1	1	2	1	3	3	1	1	3	2	1	17	1.88889	2	3	2	1	1	1	2	1	13	1.625	1
0	24	0	1	2	2	0	7	2	3	2	3	3	3	2	1	1	15	2.14286	35	2.1875	1	3	3	3	3	1	1	2	2	1	2	1	1	1	1	1	12	1.33333	1	2	1	1	1	3	1	3	13	1.625	1
0	23	0	1	4	1	0	1	3	2	3	2	2	2	3	3	3	18	2.57143	42	2.625	2	3	3	3	3	3	2	3	3	3	3	2	2	2	2	2	22	2.44444	3	3	2	3	2	3	3	2	21	2.625	3
0	16	0	2	4	3	0	4	2	1	1	1	1	1	1	1	1	7	1	20	1.25	1	1	1	2	1	3	1	2	3	3	3	2	3	3	2	1	22	2.44444	1	3	1	1	1	3	3	1	14	1.75	2
0	30	0	1	2	3	0	5	3	3	3	2	2	2	2	2	3	16	2.28571	#NULL!	#NULL!	3	3	2	2	2	#NULL!	1	3	3	3	3	3	2	3	2	1	23	2.55556	1	3	1	3	1	3	2	3	17	2.125	2
0	18	1	3	4	1	0	3	2	1	2	3	3	3	3	3	3	20	2.85714	40	2.5	2	3	3	3	2	3	1	1	1	1	2	3	1	1	1	1	12	1.33333	1	1	1	1	1	1	2	1	9	1.125	3
0	38	0	1	2	1	0	3	2	2	3	2	3	2	2	2	1	15	2.14286	#NULL!	#NULL!	2	3	3	3	2	#NULL!	1	3	3	3	3	3	2	3	3	2	25	2.77778	2	3	1	1	2	3	3	3	18	2.25	2
0	27	0	1	2	1	0	3	2	2	3	3	3	3	3	1	1	17	2.42857	#NULL!	#NULL!	2	1	3	3	3	#NULL!	2	2	3	3	3	3	1	3	3	2	23	2.55556	2	3	3	2	1	3	2	2	18	2.25	1
1	20	1	1	4	1	0	1	3	3	3	3	3	2	2	2	1	16	2.28571	38	2.375	2	3	2	3	2	3	1	2	2	2	2	3	1	2	1	1	16	1.77778	2	3	1	1	1	2	#NULL!	3	#NULL!	#NULL!	#NULL!
0	33	1	3	4	1	0	3	3	3	3	3	3	3	3	3	3	21	3	44	2.75	1	3	3	3	3	3	1	3	3	3	3	3	3	3	3	3	27	3	3	3	3	3	#NULL!	3	#NULL!	3	#NULL!	#NULL!	3
0	27.9	1	1	3	1	#NULL!	#NULL!	2	1	3	3	3	3	3	3	3	21	3	45	2.8125	3	3	3	3	3	3	3	2	2	2	3	2	2	3	2	2	20	2.22222	2	3	3	3	2	3	2	3	21	2.625	2
0	19	0	3	4	1	0	5	3	3	3	3	3	3	3	3	2	20	2.85714	#NULL!	#NULL!	1	3	3	3	2	#NULL!	1	2	2	2	2	2	2	2	2	2	18	2	1	1	3	3	2	2	2	2	16	2	2
0	26	0	1	1	1	1	#NULL!	3	3	3	1	3	2	2	1	2	14	2	#NULL!	#NULL!	1	1	2	3	3	#NULL!	1	3	3	3	2	3	1	2	3	3	23	2.55556	3	3	3	3	3	3	3	1	22	2.75	2
0	39	0	1	2	1	1	#NULL!	3	2	3	3	3	3	3	1	3	19	2.71429	35	2.1875	1	2	2	2	2	1	1	2	2	1	3	3	1	1	1	3	17	1.88889	3	3	3	2	3	3	2	1	20	2.5	3
0	35	0	1	2	3	1	#NULL!	3	3	3	3	3	3	3	3	3	21	3	48	3	3	3	3	3	3	3	3	2	3	3	3	3	3	3	3	3	26	2.88889	3	3	3	3	3	3	3	3	24	3	3
1	26	0	1	4	1	0	4	3	2	2	2	2	2	2	2	1	13	1.85714	29	1.8125	1	1	2	1	3	2	1	2	3	2	1	2	2	1	1	1	15	1.66667	1	1	1	1	1	3	3	1	12	1.5	1
0	34	0	1	2	3	0	6	3	2	3	2	3	2	3	#NULL!	#NULL!	#NULL!	#NULL!	#NULL!	#NULL!	2	2	2	2	2	#NULL!	#NULL!	3	3	3	3	3	3	#NULL!	#NULL!	#NULL!	#NULL!	#NULL!	#NULL!	2	3	#NULL!	#NULL!	3	3	3	#NULL!	#NULL!	3
1	35	0	3	4	3	1	#NULL!	3	2	3	3	3	3	3	#NULL!	3	#NULL!	#NULL!	#NULL!	#NULL!	3	3	3	3	3	#NULL!	3	3	3	3	3	3	3	3	3	3	27	3	3	3	3	3	3	3	3	3	24	3	2
0	47	2	1	1	1	0	3	2	1	1	1	1	1	1	1	1	7	1	#NULL!	#NULL!	#NULL!	1	1	1	#NULL!	1	1	1	1	1	1	1	1	1	1	1	9	1	1	1	1	1	1	1	1	1	8	1	1
0	29	2	1	4	3	1	#NULL!	3	2	3	2	2	2	2	2	1	14	2	32	2	1	2	2	2	2	2	2	2	2	1	2	1	2	1	1	1	13	1.44444	1	3	1	1	1	3	1	3	14	1.75	1
0	25	0	1	3	4	0	4	2	2	2	2	2	2	2	2	2	14	2	#NULL!	#NULL!	2	3	2	3	3	#NULL!	#NULL!	3	3	3	3	3	2	3	3	3	26	2.88889	#NULL!	3	#NULL!	#NULL!	2	3	3	3	#NULL!	#NULL!	2
0	33	0	1	4	3	0	3	1	1	1	1	1	1	1	1	2	8	1.14286	22	1.375	1	1	1	3	3	2	1	3	3	3	2	3	3	3	3	3	26	2.88889	3	3	3	2	2	3	3	3	22	2.75	2
0	23	1	2	4	1	0	3	3	2	2	2	2	2	1	2	#NULL!	11	1.83333	32	2	1	2	2	3	3	3	2	2	3	2	3	1	1	2	2	2	18	2	3	2	2	1	1	2	1	2	14	1.75	1
0	23	0	1	4	1	0	3	3	3	2	2	2	2	2	2	2	14	2	#NULL!	#NULL!	3	3	3	2	3	#NULL!	3	1	2	2	1	2	1	1	2	2	14	1.55556	1	3	1	3	2	3	1	3	17	2.125	1
0	23	1	3	4	1	0	3	3	3	3	2	2	2	3	2	1	15	2.14286	#NULL!	#NULL!	#NULL!	2	2	3	2	3	#NULL!	2	3	3	2	2	#NULL!	#NULL!	2	#NULL!	#NULL!	#NULL!	1	#NULL!	#NULL!	#NULL!	1	3	#NULL!	1	#NULL!	#NULL!	#NULL!
0	23	0	1	3	4	0	6	3	3	3	3	3	3	3	3	2	20	2.85714	47	2.9375	3	3	3	3	3	3	3	3	3	2	2	2	#NULL!	2	3	3	#NULL!	#NULL!	3	3	3	3	3	3	3	3	24	3	2
0	24	1	2	4	1	0	6	3	2	2	2	2	2	2	2	2	14	2	#NULL!	#NULL!	2	3	2	2	#NULL!	#NULL!	3	3	3	3	3	3	#NULL!	#NULL!	#NULL!	#NULL!	#NULL!	#NULL!	3	3	3	3	#NULL!	3	#NULL!	3	#NULL!	#NULL!	#NULL!
0	24.5	1	3	4	4	0	4	3	#NULL!	3	3	3	3	3	3	3	#NULL!	#NULL!	#NULL!	#NULL!	3	3	3	3	3	3	3	3	3	3	3	3	3	3	3	3	27	3	3	3	3	3	3	3	3	3	24	3	3
0	26	1	2	4	1	0	4	3	3	3	3	3	3	3	3	2	20	2.85714	#NULL!	#NULL!	3	3	3	3	3	#NULL!	#NULL!	3	3	3	3	3	#NULL!	#NULL!	#NULL!	3	#NULL!	#NULL!	2	3	2	2	#NULL!	#NULL!	#NULL!	3	#NULL!	#NULL!	#NULL!
0	22	1	1	4	1	#NULL!	#NULL!	3	2	3	3	3	3	2	1	1	16	2.28571	#NULL!	#NULL!	3	2	3	3	3	#NULL!	1	2	3	2	2	1	1	#NULL!	#NULL!	#NULL!	#NULL!	#NULL!	3	3	2	#NULL!	1	3	1	3	#NULL!	#NULL!	2
0	21	1	3	4	1	1	#NULL!	3	2	3	3	#NULL!	3	3	#NULL!	#NULL!	#NULL!	#NULL!	#NULL!	#NULL!	3	3	3	3	3	#NULL!	3	2	3	3	3	2	2	1	3	1	20	2.22222	#NULL!	3	#NULL!	#NULL!	#NULL!	3	#NULL!	3	#NULL!	#NULL!	#NULL!
0	16.9	0	1	4	1	0	3	2	1	3	3	3	3	3	3	1	19	2.71429	35	2.1875	1	3	3	3	1	1	1	1	1	1	1	1	1	1	1	1	9	1	1	1	1	1	1	3	1	1	10	1.25	1
0	18	0	1	4	4	0	3	1	1	1	1	1	1	1	1	1	7	1	18	1.125	1	1	2	1	2	1	1	1	1	1	2	2	1	1	1	1	11	1.22222	1	3	1	3	2	1	1	1	13	1.625	1
0	16.9	1	3	4	1	0	2	2	2	3	1	1	1	1	1	1	9	1.28571	#NULL!	#NULL!	1	1	1	2	1	#NULL!	1	1	2	1	1	1	1	1	1	1	10	1.11111	#NULL!	#NULL!	#NULL!	#NULL!	#NULL!	#NULL!	#NULL!	#NULL!	#NULL!	#NULL!	#NULL!
0	17.6	0	1	4	3	0	4	1	3	#NULL!	3	3	3	1	#NULL!	#NULL!	#NULL!	#NULL!	#NULL!	#NULL!	#NULL!	3	3	3	2	#NULL!	2	2	#NULL!	3	#NULL!	2	2	#NULL!	#NULL!	#NULL!	#NULL!	#NULL!	#NULL!	1	#NULL!	1	#NULL!	#NULL!	#NULL!	#NULL!	#NULL!	#NULL!	#NULL!
0	18.3	0	1	3	4	1	#NULL!	3	3	2	3	3	3	3	3	3	20	2.85714	43	2.6875	1	3	3	3	2	3	2	1	1	2	3	2	1	1	1	2	14	1.55556	1	#NULL!	#NULL!	#NULL!	#NULL!	#NULL!	#NULL!	#NULL!	#NULL!	#NULL!	#NULL!
0	17	0	1	2	3	0	2	1	1	2	1	1	1	1	1	1	8	1.14286	17	1.0625	1	1	1	1	1	1	1	3	3	3	3	1	1	2	2	1	19	2.11111	2	3	3	2	2	3	3	1	19	2.375	1
0	45	0	1	3	1	1	#NULL!	3	2	3	3	3	3	3	3	3	21	3	#NULL!	#NULL!	3	3	3	3	3	#NULL!	#NULL!	3	3	3	3	#NULL!	#NULL!	3	#NULL!	#NULL!	#NULL!	#NULL!	3	3	#NULL!	#NULL!	#NULL!	3	#NULL!	#NULL!	#NULL!	#NULL!	3
0	33	0	1	2	1	0	2	3	2	3	3	3	3	3	3	3	21	3	#NULL!	#NULL!	3	3	3	3	3	#NULL!	#NULL!	3	3	3	3	2	2	3	3	3	25	2.77778	3	3	2	2	2	3	2	2	19	2.375	3
0	18	1	1	4	3	0	9	3	3	3	3	3	3	3	3	3	21	3	48	3	3	3	3	3	3	3	3	3	3	3	3	3	3	3	3	3	27	3	3	3	3	3	3	3	3	3	24	3	3
0	33	1	1	4	3	0	9	3	3	3	3	3	3	3	3	3	21	3	48	3	3	3	3	3	3	3	3	3	3	3	3	3	3	3	3	3	27	3	3	3	3	3	3	3	3	3	24	3	3
0	28	1	1	4	3	0	9	3	3	3	3	3	3	3	3	3	21	3	48	3	3	3	3	3	3	3	3	3	3	3	3	3	3	3	3	3	27	3	3	3	3	3	3	3	3	3	24	3	3
[truncated: 74 more columns]
